# Supplementary material for: The Prognostic Effect of KRAS Mutations in Non-Small Cell Lung Carcinoma Revisited: A Norwegian Multicentre Study
Source: Cancers (Basel). 2021 Aug 26;13(17):4294. doi: 10.3390/cancers13174294 (PMC8428342; doi:10.3390/cancers13174294)
Supplement: Supplementary file 1 [file cancers-13-04294-s001.zip]

Archive with 1 entries (1 files):
- cancers-1335599-supplementary.pdf
